# Supplementary material for: Identification and Characterization of C-Mos in Pearl Mussel Hyriopsis cumingii and Its Role in Gonadal Development
Source: Biomolecules. 2023 Jun 1;13(6):931. doi: 10.3390/biom13060931 (PMC10296756; doi:10.3390/biom13060931)
Supplement: Supplementary file 1 [file biomolecules-13-00931-s001.zip]

Archive with 1 entries (1 files):
- biomolecules-2421599-supplementary.pdf
